# Supplementary material for: Controlling the Morphology of Tellurene for a High-Performance H2S Chemiresistive Room-Temperature Gas Sensor
Source: Nanomaterials (Basel). 2023 Oct 5;13(19):2707. doi: 10.3390/nano13192707 (PMC10574203; doi:10.3390/nano13192707)
Supplement: Supplementary file 1 [file nanomaterials-13-02707-s001.zip]

Archive with 1 entries (1 files):
- nanomaterials-2608401-supplementary.pdf
